# Supplementary material for: Efficacy of simulation-based training for airway management in preparing hospitals for the COVID-19 pandemic: a systematic review
Source: Front Med (Lausanne). 2025 Dec 9;12:1656737. doi: 10.3389/fmed.2025.1656737 (PMC12723694; doi:10.3389/fmed.2025.1656737)
Supplement: Supplementary file 3 [file Data_Sheet_3.xlsx]

## Sheet: Tabelle1
Authors	Journal	Publication date	Publication name	Database	Final decision (0=excluded; 1=included)
Clément Buléon, Rebecca D. Minehart and Marc-Olivier Fischer	British Journal of Anaesthesia	5 August 2020	Protecting healthcare providers from COVID-19 through a large simulation training programme	PubMed	1
P. S. Loh, Sook-Hui Chaw, Ina I. Shariffuddin, Ching-Choe Ng, Carolyn C. Yim and Noorjahan Haneem Md. Hashim	ANESTHESIA & ANALGESIA	January 2021	A Developing Nation’s Experience in Using Simulation-Based Training as a Preparation Tool for the Coronavirus Disease 2019 Outbreak	PubMed, Embase, MedLine	1
Rana Sharara-Chami, Rami Sabouneh, Rida Zeineddine, Rim Banat, Joe Fayad, Zavi Lakissian	Society for Simulation in Healthcare	October 2020	In Situ Simulation: An Essential Tool for Safe Preparedness for the COVID-19 Pandemic	PubMed, Embase, MedLine	1
Brendan W. Munzer, Benjamin S. Bassin, William J. Peterson, Ryan V. Tucker, Jessica Doan, Carrie Harvey, Nana Sefa, Cindy H. Hsu	Western Journal of Emergency Medicine	2020-09-24	In-situ Simulation Use for Rapid Implementation and Process Improvement of COVID-19 Airway Management	PubMed, Embase, MedLine	1
Lauren L. Trembley, Adam Z. Tobias, Gwendolyn Schillo, Nicholas von Foerster, Jordan Singer, Samantha L. Pavelka, Paul Phrampus	Western Journal of Emergency Medicine	3 June 2020	A Multidisciplinary Intubation Algorithm for Suspected COVID-19 Patients in the Emergency Department	PubMed, Embase, MedLine	1
Heung Yan Wong, Craig Johnstone, Gunjeet Dua	BMJ Simulation & Technology Enhanced Learning	21 June 2021	Developing a simulation programme to train airway management during the COVID-19 pandemic in a tertiary-level hospital	PubMed, Embase, MedLine	1
Ankita Kabi, Mridul Dhar, Poonam Arora, Bharat B. Bhardwaj, Nilotpal Chowdhury, Shalinee Rao	Cureus Journal of Medical Science	2021-08-20	Effectiveness of a Simulation-Based Training Program in Improving the Preparedness of Health Care Workers Involved in the Airway Management of COVID-19 Patients	PubMed, MedLine	1
Thiago Martins Santos, Rafaela Batista dos Santos Pedrosa, Danielle Rachel dos Santos Carvalho, Mário Henrique Franco, Juliany Lino Gomes Silva, Daniel Franci, Bruno de Jorge, Daniel Munhoz, Thiago Calderan, Tiago de Araujo Guerra Grangeia, Dario Cecilio-Fernandes	Sao Paulo Medical Journal	2021-08-09	Implementing healthcare professionals’ training during COVID-19: a pre and post-test design for simulation training	PubMed, Embase, MedLine	1
Muna Aljahany, Wajdan Alassaf, Ahmed A. Alibrahim, Osama Kentab, Abdullah Alotaibi, Abdulaziz Alresseeni, Abdulaziz Algarni, Hamad A. Algaeed, Mohammed I. Aljaber, Badriyah Alruwaili, Khalid Aljohani	Prehospital and Disaster Medicine	21 October 2020	Use of In Situ Simulation to Improve Emergency Department Readiness for the COVID-19 Pandemic	PubMed, Embase, MedLine	1
Anmol Shrestha, Abha Shrestha, Taylor Sonnenberg, Roshana Shrestha	Open Access Emergency Medicine - Dovepress	16 October 2020	COVID-19 Emergency Department Protocols: Experience of Protocol Implementation Through in-situ Simulation	PubMed, Embase, MedLine	1
Zavi Lakissian, Rami Sabouneh, Rida Zeineddine, Joe Fayad, Rim Banat and Rana Sharara-Chami	Advances in Simulation	29 July 2020	In-situ simulations for COVID-19: a safety II approach towards resilient performance	PubMed, MedLine	1
Shilpa C. Balikai; Aditya Badheka; Andrea Casey; Eric Endahl; Jennifer Erdahl; Lindsay Fayram; Amanda Houston; Paula Levett; Howard Seigel; Niranjan Vijayakumar; Christina L. Cifra	Pediatric Quality and Safety	28 December 2020	Simulation to Train Pediatric ICU Teams in Endotracheal Intubation of Patients with COVID-19	PubMed, MedLine	1
Han, Peggy K.; Fayazi, Azadeh R.; Wiryawan, Budi; Berg, Marc D.	Simulation in Healthcare	2021-08-10	Maintaining Social Distancing: Video and Just-in-Time In Situ Simulation During the COVID-19 Pandemic	PubMed, Embase, MedLine	1
Vera Magdalena; Kattan Eduardo; Cerda Tomas; Niklitshek Jessie; Montaña Rodrigo; Varas Julian; Corvetto Marcia A.	Simulation in Healthcare	27 January 2021	Implementation of Distance-Based Simulation Training Programs for Healthcare Professionals: Breaking Barriers During COVID-19 Pandemic	PubMed, Embase, MedLine	1
Fernande Lois, Claude Hallet, Nicolas Samalea Suarez, Alexandre Ghuysen, Jean François Brichant	BMJ Simulation & Technology Enhanced Learning	7 June 2021	In situ simulation improves perceived self-efficacy of OR nurses and anaesthesiologists during COVID-19 pandemic	Pubmed, Embase, MedLine	1
Eric H K So, N H Chia, George W Y Ng, Osburga P K Chan, S L Yuen, David C Lung, W C Li, S S So, Victor K L Cheung	BMJ Simulation & Technology Enhanced Learning	25 May 2021	Multidisciplinary simulation training for endotracheal intubation during COVID-19 in one Hong Kong regional hospital: strengthening of existing procedures and preparedness	Pubmed, Embase, MedLine	1
Bryant E. Hong, MD, Christine C. Myo Bui, MD, Yue Ming Huang, EdD, MHS, Tristan Grogan, MS, Victor F. Duval, MD, Maxime Cannesson, MD, PhD	MedEdPORTAL, the journal of teaching and learning resources	31 January 2022	Implementing COVID-19 Simulation Training for Anesthesiology Residents	Pubmed, MedLine, Embase	1
Louis Delamarre, Sébastien Couarraze, Fanny Vardon-Bounes, Fouad Marhar, Marilyne Fernandes, Muriel Legendre, Charles-Henri Houze-Cerfon, Rachel Rigal, Richard Pizzuto, Olivier Mathe, Claire Larcher, Jean Ruiz, Fabrice Ferré, Béatrice Riu, Thierry Seguin, Diane Osinski, Stein Silva, Sandra Malavaud, Bernard Georges, Vincent Minville, Olivier Fourcade, Thomas Geeraerts	Simulation in Healthcare	1 February 2022	Mass Training In Situ During COVID-19 Pandemic: Enhancing Efficiency and Minimizing Sick Leaves	Pubmed, Embase, MedLine	1
EM Thackeray, DA Axelrod, MC Curtis, AR Stuart, KB Johnson, NL Pace, HW Hopf	Southern African Journal of Anaesthesia and Analgesia	01 January 2022	Preparing anaesthesiologists to safely care for patients with COVID-19: an observational study of a simulation course	Embase	1
T. E. Fregene, P. Nadarajah, J. F. Buckley, S. Bigham, and V. Nangalia	Anaesthesia	27 March 2020	Use of in situ simulation to evaluate the operational readiness of a high-consequence infectious disease intensive care unit	Screening reference lists	1
Lydia Millery, Elvedin Luković and Gebhard Wagener	British Journal of Anaesthesia	3 June 2020	Guiding airway management and personal protective equipment for COVID-19 intubation teams	PubMed	0
Marc A. Auerbach, Kamal Abulebda, Anna Mary Bona, Lauren Falvo, Patrick G. Hughes, Michael Wagner, Paul R. Barach and Rami A. Ahmed	Pediatric Emergency Care	January 2021	A National US Survey of Pediatric Emergency Department Coronavirus Pandemic Preparedness	PubMed, Embase, MedLine	0
C. Gardiner, J. Veall and S. Lockhart	Anaesthesia	2020-04-29	The use of UV fluorescent powder for COVID-19 airway management simulation training	PubMed, Embase, MedLine	0
Mathieu Asselin, Alexandre Lafleur, Pascal Labrecque, Hélène Pellerin, Marie-Hélène Tremblay, Gilles Chiniara	MedEdPORTAL, the journal of teaching and learning resources	2021-04-01	Simulation of Adult Surgical Cricothyrotomy for Anesthesiology and Emergency Medicine Residents: Adapted for COVID-19	PubMed, Embase, MedLine	0
William J. Peterson, Brendan W. Munzer, Ryan V. Tucker, Eve D. Losman, Carrie Harvey, Colman Hatton, Nana Sefa, Ben S. Bassin and Cindy H. Hsu	Academic Medicine	2021-04-13	Rapid Dissemination of a COVID-19 Airway Management Simulation Using a Train-the-Trainers Curriculum	PubMed, Embase, MedLine	0
MH Andreae, A Dudak, V Cherian, P Dhar, PG Dalal, W Po, M Pilipovic, B Shah, W Hazard, DL Rodgers, EH Sinz	Data Brief	15 July 2020	Data and debriefing observations on healthcare simulation to prepare for the COVID-19 pandemic	PubMed, MedLine	0
Paul Lee-Archer, Britta S. von Ungern-Sternberg	Pediatric Anesthesia	2020-04-19	Pediatric anesthetic implications of COVID-19—A review of current literature	PubMed	0
Torrey A. Laack, Franziska Pollok, Benjamin J. Sandefur, Aidan F. Mullan, Christopher S. Russi, Suraj M. Yalamuri	Western Journal of Emergency Medicine	2020-08-17	Barrier Enclosure for Endotracheal Intubation in a Simulated COVID-19 Scenario: A Crossover Study	PubMed, Embase, MedLine, Cochrane Library	0
J. Schumacher, J. Arlidge, D. Dudley, M. Sicinski and I. Ahmad	Anaesthesia	28 May 2020	The impact of respiratory protective equipment on difficult airway management: a randomised, crossover, simulation study	PubMed, Embase, MedLine, Cochrane Library	0
Hayley B. Gershengorn, Yue Hu, Jen-Ting Chen, S. Jean Hsieh, Jing Dong, Michelle Ng Gong and Carri W. Chan	Annals of the American Thoracic Society	April 2021	The Impact of High-Flow Nasal Cannula Use on Patient Mortality and the Availability of Mechanical Ventilators in COVID-19	PubMed, Embase, MedLine	0
Erich Hanel; Monika Bilic; Kelly Hassall; Mary Hastings; Farah Jazuli; Michael Ha; Brendon Trotter; Cory Fraser; Greg Rutledge	Canadian Journal of Emergency Medicine	2020-04-24	Virtual application of in situ simulation during a pandemic	PubMed, Embase	0
Daniel J. Kiely; Glenn D. Posner; Andrée Sansregret	Journal of Obstetrics and Gynaecology Canada	30 May 2020	Health Care Team Training and Simulation-Based Education in Obstetrics During the COVID-19 Pandemic	PubMed, Embase, MedLine	0
A. Sanjan, Vimal S. Krishnan, Jayaraj Mymbilly Balakrishnan, Stanislaw P. Stawicki, Freston Marc Sirur, Fatimah Lateef, Rose V. Goncalves and Sagar Galwankar	International Journal of Critical Illness and Injury Science	2020-09-22	What's New in Critical Illness and Injury Science?: In situ simulation for airway management during COVID-19 in the emergency department, KMC, Manipal	PubMed, MedLine	0
Brittany L. Willer, Arlyne K. Thung, Marco Corridore, Ajay J. D'Mello, Brian S. Schloss, Prashant S. Malhotra, Patrick C. Walz, Charles A. Elmaraghy, Joseph D. Tobias, Kris R. Jatana, Vidya T. Raman	International Journal of Pediatric Otorhinolaryngology	10 June 2020	The otolaryngologist's and anesthesiologist's collaborative role in a pandemic: A large quaternary pediatric center's experience with COVID-19 preparation and simulation	PubMed, Embase, MedLine	0
ZHENGLONG CHEN, MING ZHONG, LI JIANG, NANSHAN CHEN, SHENGJIN TU, YUAN WEI, LING SANG, XIA ZHENG, CHUNYUAN ZHANG, JIALE TAO, LINHONG DENG and YUANLIN SONG	Annals of Biomedical Engineering	19 October 2020	Effects of the Lower Airway Secretions on Airway Opening Pressures and Suction Pressures in Critically Ill COVID-19 Patients: A Computational Simulation	PubMed, Embase, MedLine	0
Tatikonda Chandra Mouli, Anjani Davuluri, Sana Vijaya, Avala Devi Yamini Priyanka, Sushant Kumar Mishra	Indian Journal of Anaesthesia	23 May 2020	Effectiveness of simulation based teaching of ventilatory management among non-anaesthesiology residents to manage COVID 19 pandemic - A Quasi experimental cross sectional pilot study	PubMed, Embase, MedLine	0
Clyde T Matava, James Peyton, Britta S von Ungern-Sternberg	Current Anesthesiology Reports	24 July 2021	Pediatric Airway Management in Times of COVID-19-a Review of the Evidence and Controversies	PubMed, Embase, MedLine	0
Nathaniel T G Tighe, Craig D McClain, Bistra G Vlassakova, Joseph P Cravero, James M Peyton, Pete G Kovatsis, Raymond S Park, Mary Lyn Stein	Pediatric Anesthesia	April 2021	Aerosol barriers in pediatric anesthesiology: Clinical data supports FDA caution	PubMed, Embase, MedLine	0
Per P. Bredmose, Monica Diczbalis, Emma Butterfield, Karel Habig, Andrew Pearce, Svein Are Osbakk, Ville Voipio, Marcus Rudolph, Alistair Maddock and John O’Neill	Scandinavian Journal of Trauma, Resuscitation and Emergency Medicine	25 May 2020	Decision support tool and suggestions for the development of guidelines for the helicopter transport of patients with COVID-19	PubMed, Embase, MedLine	0
David J. Brewster, Christopher P. Nickson, Steve McGloughlin, David Pilcher, Vineet V. Sarode, Jonathan J. Gatward	PLOS ONE	7 May 2021	Preparation for airway management in Australia and New Zealand ICUs during the COVID -19 pandemic	PubMed, Embase, MedLine	0
Garrett W. Burnett, Daniel Katz, Chang H. Park, Jaime B. Hyman, Elisha Dickstein, Matthew A. Levin, Alan Sim, Benjamin Salter, Robert M. Owen, Andrew B. Leibowitz, Joshua Hamburger	Journal of Anesthesia	01 October 2020	Managing COVID-19 from the epicenter: adaptations and suggestions based on experience	PubMed, Embase, MedLine	0
Massimiliano Sorbello, Kariem El-Boghdadly, Jan Schumacher and Imran Ahmad	British Journal of Anaesthesia	30 June 2020	Personal protective equipment, airway management, and systematic reviews. Comment on Br J Anaesth 2020; 125: e301–5	PubMed	0
Christopher P Lee, Yu-Yeung Yip, Albert KM Chan, Chun P Ko and Gavin M Joynt	Anaesthesia and Intensive Care	26 May 2021	Early intubation versus late intubation for COVID-19 patients: An in situ simulation identifying factors affecting performance and infection control in airway management	PubMed, Embase, MedLine, Cochrane Library	0
Efrain Riveros Perez, Gustavo M Munoz-Monaco, Chad C Parvus-Teichmann, Roberto J Diaz-Galdo, Alexander Rocuts	Cureus Journal of Medical Science	25 October 2020	Limiting Outward Flow From the Patient's Airways to the Airway Operator: Head Chamber for Intubation of COVID-19 Patients	PubMed, MedLine	0
Adánez Martínez MG, Leal Costa C, García López JA, Torres Ganfornina M, Ramos Morcillo AJ, Hernández Ruipérez T, García Palenciano C, Díaz Agea JL	Emergencias : Revista de la Sociedad Espanola de Medicina de Emergencias	01 January 2021	Perception of level of knowledge, skills, and safety before and after training to perform videolaryngoscopy with the Intubox barrier system for airway management in patients with COVID-19	PubMed, Embase, MedLine	0
Carolina Felipe Soares Brandão, Ellen Cristina Bergamasco, Gabriela Furst Vaccarezza, Maria Luiza Ferreira de Barba, Enrico Ferreira Martins de Andrade, Dario Cecilio-Fernandes	Revista da Associação Médica Brasileira	2021-08-13	Training in healthcare during and after COVID-19: proposal for simulation training	PubMed, Embase, MedLine	0
Kamal Abulebda, Rami A Ahmed, Marc A Auerbach, Anna M Bona, Lauren E Falvo, Patrick G Hughes, Isabel T Gross, Elisa J Sarmiento, Paul R Barach	World Journal of Critical Care Medicine	18 December 2020	National preparedness survey of pediatric intensive care units with simulation centers during the coronavirus pandemic	PubMed, MedLine	0
Ahmet Çağlar, Ílker Kaçer, Muhammet Hacımustafaoğlu, Berkant Öztürk, Sema Öztürk	Australasian Emergency Car	September 2021	Impact of personal protective equipment on prehospital endotracheal intubation performance in simulated manikin	PubMed, Embase, MedLine	0
Hsiang-Ning Luk, Yao-Lin Yang, Ching-Hsuan Huang, I-Min Su and Phil B. Tsai	Cell Transplantation - SAGE Journals	January 2021	Application of Plastic Sheet Barrier and Video Intubating Stylet to Protect Tracheal Intubators During Coronavirus Disease 2019 Pandemic: A Taiwan Experience	PubMed, Embase, MedLine	0
Mohamad-Hani Temsah, Abdulkarim Alrabiaah, Ayman Al-Eyadhy, Fahad Al-Sohime, Abdullah Al Huzaimi, Nurah Alamro, Khalid Alhasan, Vaibhavi Upadhye, Amr Jamal, Fadi Aljamaan, Ali Alhaboob, Yaseen M. Arabi, Marc Lazarovici, Ali M. Somily and Abdulaziz M. Boker	Frontiers in Public Health	2021-09-21	COVID-19 Critical Care Simulations: An International Cross-Sectional Survey	PubMed, Embase, MedLine	0
Christopher J GROOMBRIDGE, Amit MAINI, Alexander OLAUSSEN, Yesul KIM, Mark FITZGERALD and De Villiers SMIT	Emergency Medicine Australasia	August 2021	Unintended consequences: The impact of airway management modifications introduced in response to COVID-19 on intubations in a tertiary centre emergency department	PubMed, Embase, MedLine	0
Ban C. H. Tsui and Stephanie Pan	British Journal of Anaesthesia	2020-08-20	Distanced-based dynamic behaviour of aerosol particles during aerosol-generating medical procedures	PubMed	0
Daniel Rufach, Silvia Santos and Marcelo Terebiznik	Archivos Argentinos de Pediatria	August 2021	Simulation of pediatric intubation using a low-cost videolaryngoscope in the setting of the COVID-19 pandemic	PubMed, Embase, MedLine	0
Laurie-Anne Boivin-Proulx, Amélie Doherty, Nicolas Rousseau-Saine, Serge Doucet, Hung Q. Ly, Patrick Lavoie and Nicolas Thibodeau-Jarry	Canadian Journal of Cardiology	August 2021	Use of Simulation-Based Medical Education for Advanced Resuscitation of In-Hospital Cardiac Arrest Patients With Suspected or Confirmed COVID-19	PubMed, Embase, MedLine	0
Stephen S. Yang, Michelle Zhang and Jaron J. R. Chong	British Journal of Anaesthesia	1 May 2020	Comparison of three tracheal intubation methods for reducing droplet spread for use in COVID-19 patients	PubMed	0
Clyde Matava, Vincent Collard, Jeffrey Siegel, Simon Denning, Tianyuan Li, Bowen Du, John Fiadjoe, Pierre Fiset, Thomas Engelhardt and CLEARANCE Group	British Journal of Anaesthesia	23 July 2020	Use of a high-flow extractor to reduce aerosol exposure in tracheal intubation	PubMed	0
Ban C. H. Tsui, Aaron Deng, Carole Lin, Fabian Okonski and Stephanie Pan	British Journal of Anaesthesia	18 June 2020	Droplet evacuation strategy for simulated coughing during aerosol-generating procedures in COVID-19 patients	PubMed	0
Shilpa C. Balikai; Aditya Badheka; Andrea Casey; Eric Endahl; Jennifer Erdahl; Lindsay Fayram; Amanda Houston; Paula Levett; Howard Seigel; Niranjan Vijayakumar; Christina L. Cifra	Pediatric Quality and Safety	2021-08-26	Simulation-based Training of Pediatric Intensive Care Unit Teams in Endotracheal Intubation of Patients with Suspected or Confirmed COVID-19: Response to a Letter to the Editor	PubMed, MedLine	0
Rebecca Towning, Catherine Rennie and Mark Ferguson	Ear, Nose & Throat Journal	2021-08-24	Multi-Disciplinary Simulation Training for Surgical Tracheostomy in Patients Mechanically Ventilated Secondary to Severe Acute Respiratory Syndrome Coronavirus-2	PubMed, Embase, MedLine	0
Madeline A. DiLorenzo, Christoph A. Baker, Jocelyn J. Herstein, Laura Evans, John J. Lowe, Shawn G. Gibbs and Nahid Bhadelia	Infection Control & Hospital Epidemiology	15 February 2021	Institutional policies and readiness in management of critical illness among patients with viral hemorrhagic fever	PubMed, Embase, MedLine	0
Monika Bilic, Alim Nagji, Erich Hanel	Canadian Medical Education Journal	2021-09-14	Video in situ simulation for medical student education during the COVID-19 pandemic	PubMed, MedLine	0
Ronel Herselman, Vidya Lalloo, Veronica Ueckermann, Daniel J. van Tonder, Edwin de Jager, Sandra Spijkerman, Wanda van der Merwe, Marizane du Pisane, Fanie Hattingh, David Stanton, Ross Hofmeyr	African Journal of Emergency Medicine	2021-09-13	Adapted full-face snorkel masks as an alternative for COVID-19 personal protection during aerosol generating procedures in South Africa: A multi-centre, non-blinded in-situ simulation study	PubMed, Embase, MedLine	0
Bradford H Ralston, Renee C Willett, Srihari Namperumal, Nina M Brown, Heather Walsh, Ricardo A Muñoz, Sylvia Del Castillo, Todd P Chang, Gregory K Yurasek	Cureus Journal of Medical Science	23 June 2021	Use of Virtual Reality for Pediatric Cardiac Critical Care Simulation	PubMed	0
Francesco Cavallin, Fiorenzo Lupi, Benedetta Bua, Marion Bellutti, Alex Staffler, Daniele Trevisanuto	Archives of Disease in Childhood. Fetal and Neonatal Edition	2021-09-06	Impact of personal protective equipment on neonatal resuscitation procedures: a randomised, cross-over, simulation study	PubMed, Embase, MedLine, Cochrane Library	0
Eley C., Brown C., Hawkes N., Egan R., Lewis W.G.	United European Gastroenterology Journal	2022-04-14	Hospital compound level endoscopy training quality performance: Scoping the spectrum	Embase	0
González-Fernández J.; Navarro-Martínez J.; Toral U. T.; Colom C. F.; Ivars M. G.; Montero P. C.; Salinas L. G.	ANESTHESIA & ANALGESIA	September 2021	Development of a Cooperative Online Clinical Simulation Tool: Problems and Solutions for Implementation. The SimGame project	Embase	0
Mallory Pitts, Jordan Peckham, Kathryn A. Sparrow	ANESTHESIA & ANALGESIA	09 October 2021	Improving COVID-19 airway management and patient safety: Creation of an improved 3D emergency front-of-neck access (eFONA) model	Embase	0
Lim W.Y., Ong J., Vimal V., Lim H., Ho V.K., Ong S.G.K.	Resuscitation	29 December 2020	High-fidelity simulation training with PPE may optimise resuscitation outcomes in the COVID-19 era	Embase	0
M. Griffiths, R. Lloyd, M. Mooncey, F. Baldeweg, A. Bell, D. Fielding, A. Jolly and K. Batte	Anaesthesia	07 July 2021	In-situ simulation with human factors feedback delivered by pilots: a useful learning experience for the anaesthetic team?	Embase	0
B. Ikponmwosa and C. Lloyd	Anaesthesia	07 July 2021	The use of mass simulation to prepare for the COVID-19 pandemic	Embase	0
N. Mackinnon, A. Kirk, G. Swift and R. Barter	Anaesthesia	07 July 2021	Implementing a mobile emergency rapid intubation team for COVID-19: How can we improve implementation of new teams in future?	Embase	0
Crossingham G., Dalton G., Harris T., Okunola R., Phu E., Smith M., Tharmaseelan A.	International Journal of Obstetric Anesthesia	June 2021	A care bundle to improve perioperative care of women having caesarean section under general anaesthesia using appreciative methodology	Embase	0
Daniel B. Frank, Thomas Perera, Moshe Weizberg	Academic Emergency Medicine	04 May 2021	COVID-19 lateral damage: The impact of the post-covid era on emergency medicine residency procedural training	Embase	0
Namal U. Seneviratne, Oark Ahmed, Sadia T. Ahmed, Diana H. Zarowin, Andrew J. Restivo, Andrew C. Yoon, Maninder Singh, Molly M. Bourke, Christina J. Yang, Farrukh N. Jafri	Academic Emergency Medicine	04 May 2021	In situ simulation for the emergency airway management of COVID-19 patients: A multi-institutional study	Embase	0
Namal U. Seneviratne, Sadia T. Ahmed, Diana H. Zarowin, Farrukh N. Jafri, Christina J. Yang	Academic Emergency Medicine	04 May 2021	Airway management for COVID-19 using in situ simulation	Embase	0
Rodríguez-Rubio M., Álvarez-Rojas E., Román C., Ocaña C., Río-García M., Menéndez-Suso J.J., Piqueras P., Verdú-Sánchez C., Reinoso F., Figueira J., De La Oliva P.	Pediatric Critical Care Medicine	March 2021	Adapting a picu to the first COVID-19 pandemic wave	Embase	0
L. Moya-Barquin, R. Sierra-Morales	Pediatric Critical Care Medicine	March 2021	Simulation field training for health workers in a national covid19 campaing hospital in guatemala	Embase	0
P. Bewley, J. Collins, J. Dunham, A. Grant, S. Gupta, E. Joynes	Anaesthesia	11 January 2021	Applying lessons from pre-hospital medicine in the implementation of a medical emergency rapid intubation team during the COVID-19 pandemic in North Bristol NHS Trust	Embase	0
S. Shah, R. Dennis, S. Trundle, N. Randive, R. Emamdee	Anaesthesia	11 January 2021	MERIT: a team leader or a team of leaders?	Embase	0
Khalid Z., Griffin C., Huynh A.	Critical Care Medicine	January 2021	In situ simulations for protected code blue in the COVID-19 pandemic to detect latent safety threats	Embase	0
Vladislav Mansurov, Huda Alfoudri, Beena Yousuf, Kandela Swancy Sujatha	Kuwait Medical Journal	December 2020	Safe airway management of critically ill covid-19 patients	Embase	0
Sorbello M., Rosenblatt W., Hofmeyr R., Greif R., Urdaneta F.	British Journal of Anaesthesia	2020-09-03	Aerosol boxes and barrier enclosures for airway management in COVID-19 patients: a scoping review and narrative synthesis	Embase, MedLine	0
Ansari U., Mendonca C., Danha R., Robley R., Davies T.	Trends in Anaesthesia and Critical Care	October 2020	The effects of personal protective equipment on airway management: An in-situ simulation	Embase	0
Tewfik G., Shulman S., Bachmann T.	Trends in Anaesthesia and Critical Care	August 2020	The use of simulation to prepare for changes in emergent airway management in the early days of the Covid-19 outbreak	Embase	0
Ng S., Watanabe M., Mandeville J., Shanmugasundaram P., Manoras A., Ali T.	Intensive Care Medicine Experimental	December 2020	Formulation and Implementation of a COVID-19 modified percutaneous tracheostomy checklist to ensure safety of healthcare workers and to promote good medical record keeping	Embase	0
Shuker B., Smith E., Checketts P., Khan Q.	Intensive Care Medicine Experimental	December 2020	Regional experiences of endotracheal intubation during the COVID-19 pandemic in The United Kingdom	Embase	0
Della Vella C., Barrix R., Root C., Horowitz J., Ducanto J.	Intensive Care Medicine Experimental	December 2020	Suction assisted containment of respiratory droplets during airway management with the SALAD technique	Embase	0
Sears-Aizenberg S., Salako I., Latchem K., Gardner N., Lushpay N., Mckeever M., Adam R., Orosova E., Thompson L., Watts A., Gluck G., Gray N., Czapran A., Best T., Hurst T., Hopkins P.	Intensive Care Medicine Experimental	December 2020	The rapid response and utilisation of the advanced critical care practitioner group in a large critical care service based at the epicentre of the UK COVID 19 out break	Embase	0
Stephen G Flynn, Rachel Bernier	clinicaltrials.gov	21 July 2020	Just-In-Time Rapid Cycle Deliberate Practice Simulation Intubation Training Among Novice Pediatric Anesthesia Trainees: a Randomized Control Study	Cochrane Library	0
Rongyu Jin, Mehdi Soheili	clinicaltrials.gov	31 May 2020	Enhanced Hood PPE to Minimize COVID-19 Transmission to Front-line Health Care Workers	Cochrane Library	0
Anju Gupta	clinicaltrials.gov	31 October 2020	Comparison of two devices for intubation in COVID simulated scenario in mannequin	Cochrane Library	0
Leigh Evans, Ambrose H Wong	clinicaltrials.gov	2020-11-30	COVID-19 Responsive Intervention: Systems Improvement Simulations (CRI:SIS)	Cochrane Library	0
Gupta A, Trikha A, Ayub A, Bhattacharjee S, Aravindan A, Gupta N, Prakash K, Aggarwal R, Ganesh V, Soni KD, Malhotra RK	Trends in anaesthesia and critical care	31 May 2021	Comparison of KingVision videolaryngoscope channelled blade with Tuoren videolaryngoscope non-channelled blade in a simulated COVID-19 intubation scenario by non-anaesthesiologists and experienced anaesthesiologists: a prospective randomised crossover mannequin study	Cochrane Library	0
Marcelo Epsztein Kanczuk	not published, clinicaltrials.gov	31 October 2020	In a simulation environment, is there a difference in time taken for consultant anaesthetists to perform spinal anaesthesia as compared to general anaesthesia on women, with suspected or confirmed COVID-19, who require emergency caesarean delivery?	Cochrane Library	0
Jose Manuel Arreola Guerra	not published, clinicaltrials.gov	30 June 2020	Hydroxychloroquine and Ivermectin for the Treatment of COVID-19 Infection	Cochrane Library	0
Tan PCF, Peyton PJ, Unterscheider J, Deane A, Leeton L, Dennis AT	International Journal of Obstetric Anesthesia	June 2021	O.3 High-flow humidified nasal oxygen versus facemask oxygen for preoxygenation of pregnant women: a prospective randomised controlled crossover study	Cochrane Library	0
Gamal Esmat	clinicaltrials.gov	30 June 2020	Utility of Lactoferrin as an Adjunct Therapeutic Agent for COVID-19	Cochrane Library	0
Roman Sykora, Metodej Renza	clinicaltrials.gov	28 February 2021	Personal Protective Equipment Affect Team Performance During Medical Emergencies	Cochrane Library	0
Gareth Griffiths, Richard Fitzgerald, Thomas Jaki, Andrea Corkhill, Ellice Marwood, Helen Reynolds, Louise Stanton, Sean Ewings, Susannah Condie, Emma Wrixon, Andrea Norton, Mike Radford, Sara Yeats, Jane Robertson, Rachel Darby-Dowman, Lauren Walker, Saye Khoo and on behalf of the UK NIHR community	Trials	19 June 2020	AGILE-ACCORD: A Randomized, Multicentre, Seamless, Adaptive Phase I/II Platform Study to Determine the Optimal Dose, Safety and Efficacy of Multiple Candidate Agents for the Treatment of COVID-19: A structured summary of a study protocol for a randomised platform trial	Cochrane Library	0
John Shin	not published yet, still running	31 May 2021	An Isolation Device to Contain Aerosol During Aerosol Generating Procedures in the Operating Room	Cochrane Library	0
Leah R. George, Smitha E. George, Ira Dhawan, Malavika Babu, Raj Sahajanandan, Anita S. Joselyn	Indian Journal of Anaesthesia	2021-11-23	Simulation with a colour indicator to help reduce contamination during airway management in COVID-19 times: An experience from a tertiary centre in India	Pubmed, Embase, MedLine	0
Saullo Queiroz Silveira, Leopoldo Muniz da Silva, Anthony M-H Ho, Cláudio Muller Kakuda, Daniel Wagner de Castro Lima Santos, Rafael Souza Fava Nersessian, Arthur de Campos Vieira Abib, Marcella Pellicciotti de Sousa, Glenio Bitencourt Mizubuti	BMJ Simulation & Technology Enhanced Learning	28 January 2021	Orotracheal intubation incorporating aerosol-mitigating strategies by anaesthesiologists, intensivists and emergency physicians: a simulation study	Pubmed, Embase, MedLine	0
Farah H. Jamaludin, Shahridan M. Fathil, Tuck-Whye Wong, Maryam S. Termizi, Steven H. Hsu, Hsien Y. Lai	Resuscitation Plus	2021-11-13	Simulation and evaluation of the protective barrier enclosure for cardiopulmonary resuscitation	Pubmed, MedLine	0
Sharon Reece, MD CCFP, Monika Johnson, RN BScN, Kristin Simard, RN BScN, Annamaria Mundell, RN BScN, Nadine Terpstra, RN MEdHSE, Theresa Cronin, BSc, Mirette Dubé, RRT MSc, Alyshah Kaba, PhD, Vincent Grant, MD FRCPC	Clinical Simulation in Nursing	13 February 2021	Use of Virtually Facilitated Simulation to Improve COVID-19 Preparedness in Rural and Remote Canada	Pubmed, MedLine	0
Hannes Ecker, Simone Kolvenbach, Holger Herf and Wolfgang A. Wetsch	BMC Anesthesiology	2021-11-22	Intubation using VieScope vs. Video laryngoscopy in full personal protective equipment - a randomized, controlled simulation trial	PubMed, Embase, MedLine, Cochrane Library	0
Evan Lum, Sherri Sommer-Candelario, So Yung Choi, Stephanie Delos Santos, Kagen Aeby, Jannet Lee-Jayaram	Cureus Journal of Medical Science	2021-11-25	Emergency Pediatric Intubations in an Urban Children's Hospital Before and After Just-in-Time Training for Video Laryngoscopy	Pubmed	0
Leszek Gadek, Lukasz Szarpak, Lars Konge, Marek Dabrowski, Dominika Telecka-Gadek, Maciej Maslanka, Wiktoria Laura Drela, Marta Jachowicz, Lukasz Iskrzycki, Szymon Bialka, Frank William Peacock and Jacek Smereka	Journal of Clinical Medicine	8 December 2021	Direct vs. Video-Laryngoscopy for Intubation by Paramedics of Simulated COVID-19 Patients under Cardiopulmonary Resuscitation: A Randomized Crossover Trial	Pubmed, Cochrane Library	0
Margaret Scott, LLM, BSc (Hons) and John Unsworth, PhD, LLM, MSc, BSc (Hons), BA	SAGE Open Nursing	14 October 2020	Lessons From Other Disciplines About Communication, Human Performance and Situational Awareness While Wearing Personal Protective Equipment	Pubmed, MedLine	0
Cindy Luu, Margaux Chan, Leo Langga, Elizabeth Bragg, Alyssa Rake, Caulette Young, Jennifer Lau, Edward Guerrero, Joshua Buan, Todd Chang	Cureus Journal of Medical Science	9 December 2021	Development of a Mannequin for Simulation-Based Trials Involving Respiratory Viral Spread During Respiratory Arrest and Cardiopulmonary Arrest Scenarios	Pubmed, MedLine	0
Katie M. Moynihan MBBS, Dorothy M. Beke RN, CPNP-PC/AC, Annette Imprescia RN, CCRN, Michael SD Agus MD, Monica Kleinman MD, Anne Hansen MD, Kevin Bullock MS, RRT-NPS, Matt Taylor MEd RN, Marlena Smith-Millman MPH, Traci Wolbrink MD, Peter Weinstock MD, Catherine Allan MD	Clinical Simulation in Nursing	14 March 2022	A Multimodal Approach to Training COVID-19 Processes Across Four Intensive Care Units	Pubmed	0
Konstantinos P. Economopoulos, MD, PhD, MEng, Paul Fearis, MSc, MD (RCA), W. Neal Simmons, PhD, Eric S. Richardson, PhD, and Sean P. Montgomery, MD	The American Surgeon	25 March 2022	A Portable Negative Pressure Isolation System as a Solution to Minimize Exposure of Health Care Providers to Infectious Pathogens	Pubmed, Embase, MedLine	0
Matthew A. Bolt, Samantha MaWhinney, Jack W. Pattee, Kristine M. Erlandson, David B. Badesch and Ryan A. Peterson	BMC medical research methodology	21 May 2022	Inference following multiple imputation for generalized additive models: an investigation of the median p-value rule with applications to the Pulmonary Hypertension Association Registry and Colorado COVID-19 hospitalization data	Pubmed	0
L Caulette Young, Jennifer Lau, Joshua Buan, Olivia Duty, Tanya Herrera, Cindy Luu, Alyssa Rake, Margaux Chan, E Alexis Bragg, Leo Langga, Ed Guerrero, Todd P Chang	Simulation in Healthcare	2022-08-05	The Effect of a Plastic Barrier Drape on Resuscitation Performance and Provider Contamination: A Randomized Controlled Simulation-Based Pilot Trial	Pubmed, Embase, MedLine	0
Ryohei Matsui, Hiroshi Sasano, Takafumi Azami, Hisako Yano, Hiromi Yoshikawa, Yota Yamagishi, Takahiro Goshima, Yuka Miyazaki, Kazunori Imai, Marechika Tsubouchi, Yoichi Matsuo, Shuji Takiguchi, Tomonori Hattori	Indoor Air	10 January 2022	Effectiveness of a novel semi-closed barrier device with a personalized exhaust in cough aerosol simulation according to particle counts and visualization of particles	Pubmed	0
Lucía Vásquez Sánchez, Miguel Herrera-Servín, Carlos Javier Mata- Quintero	Gastrointestinal Endoscopy	June 2022	Impact of Covid-19 on endoscopic training of ERCP in Mexico. The Resident Side	Embase	0
Chan M.Y., Natalie Leung Y.W., Tsoi S.C.	Hong Kong Journal of Emergency Medicine	01 June 2022	Eye tracking technology to enhance learning experience in simulation training for COVID-19 pandemic	Embase	0
A. Shiari, A. Mohamed, D. G. Venkat, S. J. Lee, A. Sankari	American Journal of Respiratory and Critical Care Medicine	17 May 2022	Mechanical Ventilation Training of Pulmonary Critical Care Fellows During the COVID-19 Pandemic	Embase	0
Reem Qabas Al Shabeeb , Esther Lee, Muhammad El Shatanofy, Collin F. Mulcahy, Marian L. Sherman, Eric R. Heinz, David P. Yamane	Trends in Anaesthesia and Critical Care	2022-04-01	Impact of COVID-19 specific simulation training in improving intubators’ level of comfort during intubations of COVID-19 patients - Results from a USA national survey	Embase	0
Daniel R., Daniel E., Ayyavoo S., Jennifer G.	National Journal of Physiology, Pharmacy and Pharmacology	21 June 2022	A study on the impact of simulation-based training, on retention of knowledge and skills of medical interns, for patient care, during the COVID-19 pandemic	Embase	0
Laura Vincent, Mudathir Ibrahim, Joanne Kitchin, Claire Pickering, Jennie Wilson, Enrico Sorrentino, Claudia Salvagno, Laurie Earl, Louise Ma, Kathryn Simpson, Rose Baker, Peter McCulloch	Journal of the Intensive Care Society	2022-08-01	Reduction in transfer of micro-organisms between patients and staff using short-sleeved gowns and hand/arm hygiene in intensive care during the COVID-19 pandemic: A simulation-based randomised trial	Embase	0
Alessi, Lauren; Pelletier, Jonathan; Jockel, Christina; Farione, Lindsay; Spencer, Todd; Vehovic, Siriwattana; Kuch, Bradley; Au, Alicia; Aneja, Rajesh; Hamilton, Melinda	Critical Care Medicine	January 2022	Pediatric intensive care unit COVID mock codes improve provider knowledge	Embase	0
Lisa Daniels, Nicole Herbst and Caroline Coleman	Critical Care Medicine	January 2022	A novel, portable simulation curriculum for medical students during the COVID-19 pandemic	Embase	0
Vogelberg C.; Becker S.; Klimek L.	Allergy: European Journal of Allergy and Clinical Immunology	2021-11-15	Managing anaphylaxis in a COVID-19 field hospital adapted for oral food challenging using risk management & process mapping	Embase	0
Kan C.Y., Law W. K., Chu W.Y.	Respirology	2021-11-01	Airway management training for nursing staff of TB and Chest Unit, Grantham Hospital	Embase	0
G. Neplueva, S. Soloveva, O. Irtyuga, V. Zaitsev, L. Korostovtseva, S. Villevalde, E. Parmon	European Heart Journal	01 October 2021	Compelled dichotomy of the cardiology training during COVID-19 time: Green flag to the distant technologies	Embase	0
J. Hirniak, A. Jain, M. Van, I. Kokotkin, M. Vaghela, T. Churchill, A. Zargaran	British Journal of Surgery	2021-09-01	Undergraduate otolaryngology: enhancing interest and education with hands-on simulation	Embase	0
Laurie-Anne Boivin Proulx, Amélie Doherty, Rousseau-Saine Nicolas, Serge Doucet, Hung Q. Ly, Patrick Lavoie, Nicolas Thibodeau-Jarry	Journal of the American College of Cardiology	11 May 2021	Use of simulation for advanced resuscitation of in-hospital cardiac arrest patients with suspected or confirmed COVID-19	Embase	0
	Anaesthesia	01 January 2021	Abstracts of WSM 2021	Embase	0
M Giardina, MV Taverna, F Buscaglia, L Andreussi, LC Cantizano, R Palma Nigro	BMJ Leader	01 December 2020	Simulation as a transdisciplinary educational tool in the pandemic. Our experience in 8 hospitals and 1789 health workers trained in Rosario, Argentina	Embase	0
Cull F, Dua G	BMJ Simulation & Technology Enhanced Learning	2020-11-01	Maximising opportunities for in situ operating theatre simulation with short, accessible sessions-lessons learnt during a pandemic	Embase	0
Ballisat B., Gupta S., Grant A., Bewley P., Collins J., Joynes E.	BMJ Simulation & Technology Enhanced Learning	2020-11-01	Using translational simulation to train novel 'mobile emergency rapid intubation teams' during the COVID-19 pandemic	Embase	0
Hanlon F.L., Fish R., Suckling E., Brown K.	BMJ Simulation & Technology Enhanced Learning	2020-11-01	J SBE, SOPS and COVID-19: Using simulation-based education (SBE) to facilitate the development of paediatric COVID-19 stadard operating procedures (SOP)	Embase	0
Blackmore A., Herrieven E., Stewart P., Cherian B.	BMJ Simulation & Technology Enhanced Learning	2020-11-01	Using in situ simulation to manage changes to an emergency department's processes during the COVID-19 pandemic	Embase	0
Quayle A., Harrison N., McGuffie R.	BMJ Simulation & Technology Enhanced Learning	2020-11-01	A multi-professional education programme: simulation enhances staff preparedness for dealing with COVID-19 pandemic	Embase	0
Trimble A., Vaughton A., Woodward L., Wiggins J., Smith D., Tattam A.	BMJ Simulation & Technology Enhanced Learning	2020-11-01	The importance of simulation on patient safety and human factors during a global pandemic	Embase	0
Arrowsmith C., Hanlon F., Fish R.	BMJ Simulation & Technology Enhanced Learning	2020-11-01	Film one, do one, teach one. Using video to educate and innovate in a COVID-19 world	Embase	0
Harrison T., Flockton E.	BMJ Simulation & Technology Enhanced Learning	2020-11-01	Insitu simulation: changes to resuscitation practice-living in a COVID-19 world	Embase	0
Rowson M., Lloyd M., Bennett N.	BMJ Simulation & Technology Enhanced Learning	2020-11-01	Simulating a COVID-19 patient journey through a teaching hospital: lessons learnt	Embase	0
Crabtree S., Zaky M., Barron A., Pourkashanian A., Ramage S., Eeles A.	BMJ Simulation & Technology Enhanced Learning	2020-11-01	Developing an anaesthetic in situ simulation programme 'on the fly' in a London tertiary centre during the COVID crisis	Embase	0
Achaibar K., Keating L., Hussain A., Jacques A., Callon V.	BMJ Simulation & Technology Enhanced Learning	2020-11-01	Improving human factors around paediatric resuscitation during the COVID-19 pandemic	Embase	0
Qing Yuan Goh, Sui An Lie, Zihui Tan, Pei Yi Brenda Tan, Shin Yi Ng, Hairil Rizal Abdullah	Singapore Medical Journal	24 October 2021	Time to intubation with McGrath™ videolaryngoscope versus direct laryngoscope in powered air-purifying respirator: a randomised controlled trial	Cochrane Library	0
Tzu-Jung Wei, Ping-Yan Hsiung, Jen-Hao Liu, Tzu-Chun Lin, Fang-Tzu Kuo and Chun-Yu Wu	Frontiers in medicine	21 February 2022	Use of Electronic Auscultation in Full Personal Protective Equipment to Detect Ventilation Status in Selective Lung Ventilation: A Randomized Controlled Trial	Cochrane Library	0
